# Supplementary material for: Non-Penetrance for Ocular Phenotype in Two Individuals Carrying Heterozygous Loss-of-Function ZEB1 Alleles
Source: Genes (Basel). 2021 Apr 30;12(5):677. doi: 10.3390/genes12050677 (PMC8146820; doi:10.3390/genes12050677)
Supplement: Supplementary file 1 [file genes-12-00677-s001.zip]

Archive with 1 entries (1 files):
- genes-1061093-supplementary.pdf
